# Supplementary material for: Escher-Trace: a web application for pathway-based visualization of stable isotope tracing data
Source: BMC Bioinformatics. 2020 Jul 10;21:297. doi: 10.1186/s12859-020-03632-0 (PMC7350651; doi:10.1186/s12859-020-03632-0)
Supplement: Supplementary file 1 — Additional file 1. Escher-Trace Uncorrected Example Data File.csv This file contains the data set used to generate all graphs in the manuscript. Data was generated by culturing Huh7 hepatoma cells, provided by M. Hemann, in normoxia or hypoxic (1% oxygen) conditions for 48 h with Dulbecco’s Modified Eagle Media containing 4 mM [U-13C5]glutamine. This file can be uploaded to Escher-Trace as described in the Implementation section. The data set is also available at https://escher-trace.readthedocs.io/. [file 12859_2020_3632_MOESM1_ESM.csv]

Metabolite	Formula	Fragment	Huh7_Hypoxia_R_1	Huh7_Hypoxia_R_2	Huh7_Hypoxia_R_3	Huh7_Normoxia_R_1	Huh7_Normoxia_R_2	Huh7_Normoxia_R_3
pyr_c	C6H12O3N1Si	pyr174(M0)	1.93E+06	1.65E+06	1.33E+06	1.54E+06	1.67E+06	1.77E+06
		pyr175(M1)	2.50E+05	2.18E+05	1.75E+05	2.05E+05	2.14E+05	2.43E+05
		pyr176(M2)	9.88E+04	8.79E+04	7.12E+04	8.15E+04	8.37E+04	98413
		pyr177(M3)	29653	2.64E+04	2.70E+04	41985	4.48E+04	5.78E+04
		pyr178(M4)	6783	6.65E+03	6.58E+03	5967	6.15E+03	1.02E+04
		pyr179(M5)	3.42E+02	0	767	1.03E+03	0	2.07E+03
		pyr180(M6)	143	0	7.61E+02	0	0	182
lac__L_c	C10H25O2Si2	lac233(M0)	3.35E+07	4.46E+07	3.66E+07	22115901	20163625	21481542
		lac234(M1)	7.71E+06	1.04E+07	8.49E+06	5092259	4616705	4906097
		lac235(M2)	3623289	4960001	4.03E+06	2485163	2.27E+06	2383775
		lac236(M3)	540878	739375	5.97E+05	375749	3.47E+05	361572
		lac237(M4)	1.22E+05	161209	1.29E+05	88128	8.14E+04	8.30E+04
		lac238(M5)	1.39E+04	1.91E+04	1.63E+04	13748	10372	9.56E+03
		lac239(M6)	9.97E+02	1.52E+03	1.84E+03	1221	9.28E+02	2.98E+02
lac__L_c	C11H25O3Si2	lac261(M0)	4.96E+07	6.42E+07	5.35E+07	3.31E+07	3.03E+07	32144362
		lac262(M1)	1.28E+07	16944505	13935464	8.29E+06	7.50E+06	8.01E+06
		lac263(M2)	5.69E+06	7.60E+06	6.28E+06	3.65E+06	3.32E+06	3513131
		lac264(M3)	1.25E+06	1.68E+06	1.35E+06	1.04E+06	9.78E+05	996785
		lac265(M4)	2.59E+05	346929	2.82E+05	202592	1.93E+05	198840
		lac266(M5)	5.50E+04	7.28E+04	5.67E+04	5.40E+04	5.36E+04	52477
		lac267(M6)	1.04E+04	1.40E+04	8253	14624	6.70E+03	7980
		lac268(M7)	1447	1.81E+03	7.41E+02	2.51E+03	1627	1127
ala__L_c	C10H26O1N1Si2	ala232(M0)	11670254	1.63E+07	13290975	1.26E+07	1.10E+07	1.26E+07
		ala233(M1)	2.67E+06	3.77E+06	3.04E+06	2961058	2.59E+06	2.94E+06
		ala234(M2)	1.25E+06	1786086	1.44E+06	1554157	1362077	1555104
		ala235(M3)	1.89E+05	275234	217396	247535	2.18E+05	2.47E+05
		ala236(M4)	41511	58301	47813	63003	5.37E+04	62255
		ala237(M5)	4.55E+03	6.52E+03	5.00E+03	6.57E+03	6.86E+03	8.23E+03
		ala238(M6)	18	3.96E+03	3469	1.80E+03	10412	3727
ala__L_c	C11H26O2N1Si2	ala260(M0)	11259067	15415848	1.28E+07	1.20E+07	10544189	1.20E+07
		ala261(M1)	2.63E+06	3.67E+06	3.01E+06	2.87E+06	2500484	2.89E+06
		ala262(M2)	1148314	1600540	1317684	1.25E+06	1106654	1.27E+06
		ala263(M3)	285163	3.96E+05	324264	502171	452816	511905
		ala264(M4)	56798	7.98E+04	6.29E+04	9.83E+04	8.84E+04	1.03E+05
		ala265(M5)	1.10E+04	18010	1.51E+04	2.94E+04	28317	30751
		ala266(M6)	1967	3.02E+03	2.42E+03	4.84E+03	4.04E+03	4.34E+03
		ala267(M7)	0	0	0	3.91E+02	254	0
gly_c	C9H24O1N1Si2	gly218(M0)	18370957	2.70E+07	2.07E+07	23270025	21032169	2.42E+07
		gly219(M1)	3.99E+06	6.08E+06	4.53E+06	5186310	4.61E+06	5.37E+06
		gly220(M2)	1.70E+06	2.60E+06	1.93E+06	2.19E+06	1.98E+06	2.30E+06
		gly221(M3)	232341	3.53E+05	2.62E+05	301143	2.65E+05	3.14E+05
		gly222(M4)	40125	6.10E+04	4.51E+04	5.08E+04	4.54E+04	54009
		gly223(M5)	4996	4.39E+03	4.01E+03	4402	3.25E+03	3.90E+03
gly_c	C10H24O2N1Si2	gly246(M0)	1.67E+07	24349225	1.87E+07	2.10E+07	1.89E+07	2.18E+07
		gly247(M1)	3791725	5665536	4.29E+06	4.82E+06	4349598	5075471
		gly248(M2)	1.60E+06	2406895	1.82E+06	2.06E+06	1.85E+06	2.16E+06
		gly249(M3)	2.29E+05	345656	2.61E+05	2.96E+05	2.68E+05	3.17E+05
		gly250(M4)	4.32E+04	64143	4.81E+04	5.39E+04	5.03E+04	5.84E+04
		gly251(M5)	4.37E+03	7408	5.19E+03	4.55E+03	5258	5.17E+03
		gly252(M6)	0	0	4.70E+02	6.82E+02	7.82E+02	3.28E+02
val__L_c	C12H30ONSi2	val260(M0)	7.55E+06	1.02E+07	8.94E+06	7.49E+06	6.36E+06	8009419
		val261(M1)	1.98E+06	2.68E+06	2348587	1957709	1642953	2.09E+06
		val262(M2)	752639	1034986	9.04E+05	7.50E+05	6.29E+05	797604
		val263(M3)	1.25E+05	1.73E+05	1.49E+05	1.20E+05	104028	1.34E+05
		val264(M4)	2.31E+04	2.93E+04	2.58E+04	20519	1.87E+04	2.27E+04
		val265(M5)	5.42E+03	10183	1.17E+04	8.27E+03	8135	11528
		val266(M6)	1.31E+03	1.28E+03	2.76E+03	2507	2.89E+03	3.54E+03
		val267(M7)	6.04E+02	1.76E+03	1417	1.44E+03	2.00E+03	1416
		val268(M8)	779	5.19E+02	3.91E+02	5.59E+02	8.46E+02	873
val__L_c	C13H30O2NSi2	val288(M0)	6.62E+06	8.78E+06	7785536	6.49E+06	5.51E+06	6.98E+06
		val289(M1)	1.69E+06	2.24E+06	1974259	1.66E+06	1.41E+06	1.78E+06
		val290(M2)	6.62E+05	8.80E+05	7.86E+05	6.54E+05	5.50E+05	6.98E+05
		val291(M3)	110178	1.46E+05	1.31E+05	1.10E+05	9.06E+04	1.18E+05
		val292(M4)	2.00E+04	25651	2.32E+04	19072	16450	1.94E+04
		val293(M5)	23695	4.45E+04	48659	42541	39606	53876
		val294(M6)	5020	9534	9785	10030	8060	11012
		val295(M7)	1.48E+03	2.59E+03	1.63E+03	2.43E+03	1.03E+03	2.60E+03
		val296(M8)	0	2.37E+02	3.93E+01	1.30E+02	76	2.77E+02
nor	C12H30ONSi2	nor260(M0)	1.43E+07	2.34E+07	1.61E+07	2.20E+07	1.81E+07	2.32E+07
		nor261(M1)	3.69E+06	6.15E+06	4.15E+06	5754832	4.68E+06	6.08E+06
		nor262(M2)	1.43E+06	2415564	1.61E+06	2246261	1825769	2.38E+06
		nor263(M3)	4.22E+05	5.91E+05	4.64E+05	5.37E+05	4.33E+05	5.91E+05
		nor264(M4)	8.81E+04	1.15E+05	9.89E+04	1.05E+05	8.52E+04	1.18E+05
		nor265(M5)	39615	42909	4.60E+04	3.92E+04	32855	4.52E+04
		nor266(M6)	8.26E+03	7390	1.12E+04	5985	7.50E+03	9.54E+03
		nor267(M7)	5605	6.13E+03	1.10E+04	5.08E+03	8.86E+03	6.59E+03
		nor268(M8)	812	9.85E+02	2.49E+03	2.76E+03	1.76E+02	1.09E+03
nor	C13H30O2NSi2	nor288(M0)	1.18E+07	18910445	1.29E+07	1.75E+07	1.43E+07	1.82E+07
		nor289(M1)	3.03E+06	4.98E+06	3.34E+06	4.55E+06	3.71E+06	4.78E+06
		nor290(M2)	1.20E+06	1976556	1.32E+06	1.80E+06	1.47E+06	1.89E+06
		nor291(M3)	197857	328043	2.18E+05	3.00E+05	2.42E+05	3.18E+05
		nor292(M4)	3.46E+04	57496	37483	51010	41615	5.55E+04
		nor293(M5)	16866	25075	4.89E+04	23242	22388	26523
		nor294(M6)	2946	3995	10076	3680	4889	4814
leu__L_c	C13H32ONSi2	leu274(M0)	7605037	10023810	8.90E+06	6.78E+06	5.72E+06	7514149
		leu275(M1)	1.96E+06	2623253	2.30E+06	1748952	1458352	1942790
		leu276(M2)	7.51E+05	1002619	8.92E+05	6.67E+05	561082	7.43E+05
		leu277(M3)	125441	1.67E+05	1.46E+05	111991	95744	1.22E+05
		leu278(M4)	2.00E+04	26996	2.24E+04	1.72E+04	1.43E+04	2.09E+04
		leu279(M5)	5.08E+03	6.26E+03	5.14E+03	3664	2.61E+03	5.46E+03
		leu280(M6)	951	1.86E+03	2.37E+03	1.37E+03	4.71E+02	1.13E+03
		leu281(M7)	0	0	0	0	0	0
		leu282(M8)	173	0	89	991	116	592
ile__L_c	C11H26NSi	ile200(M0)	22287189	28420978	2.61E+07	2.06E+07	1.79E+07	22746626
		ile201(M1)	4255157	5568330	5.04E+06	3.90E+06	3.32E+06	4338790
		ile202(M2)	1.19E+06	1568886	1.42E+06	1.09E+06	9.28E+05	1.22E+06
		ile203(M3)	152494	196300	1.78E+05	1.38E+05	1.17E+05	1.54E+05
		ile204(M4)	1.60E+04	2.01E+04	18618	1.44E+04	10832	1.60E+04
		ile205(M5)	8.33E+03	8574	1.78E+04	7.77E+03	1.04E+04	8.54E+03
		ile206(M6)	2555	3555	3.11E+03	1082	1.57E+03	1.52E+03
		ile207(M7)	0	0	0	0	0	0
		ile208(M8)	0	0	0	0	0	0
ile__L_c	C13H32ONSi2	ile274(M0)	7.02E+06	9.35E+06	8399543	6.57E+06	5.55E+06	7.20E+06
		ile275(M1)	1890312	2.51E+06	2.24E+06	1.77E+06	1469966	1.94E+06
		ile276(M2)	7.08E+05	9.50E+05	8.52E+05	6.62E+05	5.48E+05	7.33E+05
		ile277(M3)	1.28E+05	1.71E+05	1.53E+05	1.15E+05	9.64E+04	127436
		ile278(M4)	2.15E+04	2.75E+04	2.49E+04	1.92E+04	1.67E+04	2.09E+04
		ile279(M5)	4.67E+03	6.63E+03	8.64E+03	4.70E+03	5.15E+03	4.19E+03
		ile280(M6)	9.49E+02	5.34E+02	1.56E+03	6.95E+02	2.34E+02	8.12E+02
		ile281(M7)	0	0	0	0	0	0
		ile282(M8)	0	0	0	0	0	527
succ_m	C12H25O4Si2	suc289(M0)	6.10E+04	1.04E+05	1.13E+05	3.10E+05	3.06E+05	4.96E+05
		suc290(M1)	1.15E+04	4.47E+04	46164	1.52E+05	154008	2.32E+05
		suc291(M2)	3.88E+04	137788	117470	2.54E+05	263162	3.86E+05
		suc292(M3)	1.83E+04	6.51E+04	55767	8.21E+04	83965	1.21E+05
		suc293(M4)	2.10E+05	922677	836502	6.67E+05	6.62E+05	1052635
		suc294(M5)	39911	1.79E+05	1.61E+05	1.30E+05	124151	199291
		suc295(M6)	1.68E+04	81691	72094	5.70E+04	5.88E+04	9.33E+04
		suc296(M7)	1700	6642	7410	2.27E+03	5525	8788
fum_m	C12H23O4Si2	fum287(M0)	3.04E+05	445036	2.46E+05	3.52E+06	3.09E+06	4.22E+06
		fum288(M1)	112387	155331	8.98E+04	1.28E+06	1.16E+06	1.56E+06
		fum289(M2)	1.64E+05	2.46E+05	132532	1.34E+06	1.22E+06	1.61E+06
		fum290(M3)	3.48E+05	5.35E+05	3.07E+05	1.09E+06	9.48E+05	1.27E+06
		fum291(M4)	761492	1.20E+06	606635	2.67E+06	2336913	3.27E+06
		fum292(M5)	166795	2.59E+05	129121	5.67E+05	4.91E+05	6.90E+05
		fum293(M6)	7.41E+04	1.17E+05	60573	242428	2.17E+05	3.00E+05
		fum294(M7)	9.36E+03	1.62E+04	7693	3.34E+04	2.90E+04	4.02E+04
ser__L_c	C14H34O1N1Si2	ser288(M0)	6.56E+06	10662172	6.85E+06	7.36E+06	5862020	7.71E+06
		ser289(M1)	1750253	2880509	1829038	1.98E+06	1571999	2.05E+06
		ser290(M2)	6.67E+05	1.11E+06	714760	7.70E+05	6.13E+05	7.94E+05
		ser291(M3)	1.18E+05	191817	123757	1.81E+05	133078	1.63E+05
		ser292(M4)	2.24E+04	34405	23435	3.32E+04	2.78E+04	3.05E+04
		ser293(M5)	3.75E+03	4.75E+03	3138	7.66E+03	6.53E+03	5.60E+03
ser__L_c	C14H32O2N1Si2	ser302(M0)	3.47E+06	5.74E+06	3.68E+06	3896463	3.09E+06	4.08E+06
		ser303(M1)	912732	1521312	973138	1034059	8.23E+05	1.09E+06
		ser304(M2)	3.62E+05	6.06E+05	3.92E+05	4.63E+05	3.68E+05	4.63E+05
		ser305(M3)	6.11E+04	1.02E+05	7.08E+04	8.55E+04	7.39E+04	9.06E+04
		ser306(M4)	1.40E+04	2.38E+04	1.61E+04	38844	3.09E+04	3.14E+04
		ser307(M5)	7.72E+03	179	7947	25414	17304	1.90E+04
ser__L_c	C16H40O2NSi3	ser362(M0)	4982956	8.13E+06	5.19E+06	5559328	4.41E+06	5771500
		ser363(M1)	1680267	2775405	1.76E+06	1885026	1.50E+06	1.97E+06
		ser364(M2)	775288	1286183	807818	867890	688814	9.15E+05
		ser365(M3)	176046	293356	1.79E+05	195352	153466	202879
		ser366(M4)	3.97E+04	65860	4.18E+04	47054	36956	4.64E+04
		ser367(M5)	19288	3.05E+04	1.80E+04	22409	2.03E+04	20955
		ser368(M6)	7.28E+03	9.25E+03	6.13E+03	7074	7.59E+03	6363
ser__L_c	C17H40O3N1Si3	ser390(M0)	5.16E+06	8291822	5.43E+06	5760622	4.56E+06	6.01E+06
		ser391(M1)	1.81E+06	2.94E+06	1.90E+06	2022964	1.62E+06	2.12E+06
		ser392(M2)	8.37E+05	1.37E+06	8.77E+05	938939	7.49E+05	9.85E+05
		ser393(M3)	1.96E+05	3.17E+05	2.03E+05	218088	1.75E+05	2.31E+05
		ser394(M4)	47268	7.43E+04	49127	52182	41039	5.26E+04
		ser395(M5)	7655	12950	8488	8969	7023	9497
		ser396(M6)	1045	2119	1975	1093	788	1370
akg_m	C14H28O5N1Si2	akg346(M0)	102528	114155	6.62E+04	8.96E+05	8.48E+05	7.28E+05
		akg347(M1)	58451	36860	30220	451874	4.30E+05	3.49E+05
		akg348(M2)	76608	76623	54737	408063	3.87E+05	3.23E+05
		akg349(M3)	178941	193737	1.27E+05	8.01E+05	7.60E+05	670679
		akg350(M4)	1.10E+05	121056	82087	299059	2.75E+05	2.46E+05
		akg351(M5)	1.59E+06	1780455	1.20E+06	2.89E+06	2.56E+06	2.38E+06
		akg352(M6)	3.28E+05	3.69E+05	2.55E+05	6.10E+05	5.31E+05	5.00E+05
		akg353(M7)	151172	173324	1.20E+05	2.81E+05	2.47E+05	225921
		akg354(M8)	2.33E+04	23983	18050	4.22E+04	3.51E+04	3.38E+04
mal__L_m	C18H39O5Si3	mal419(M0)	3.03E+05	4.47E+05	3.74E+05	4.41E+06	3952189	4.47E+06
		mal420(M1)	155268	236928	1.94E+05	2.11E+06	1.92E+06	2.18E+06
		mal421(M2)	2.62E+05	409063	3.30E+05	2.15E+06	2.00E+06	2.22E+06
		mal422(M3)	4.97E+05	8.04E+05	7.05E+05	1.75E+06	1.55E+06	1.75E+06
		mal423(M4)	1.29E+06	2.15E+06	1.64E+06	3.89E+06	3.48E+06	4.10E+06
		mal424(M5)	4.20E+05	7.03E+05	5.40E+05	1.24E+06	1.12E+06	1.30E+06
		mal425(M6)	1.85E+05	3.13E+05	2.36E+05	550941	4.97E+05	5.88E+05
		mal426(M7)	38901	6.77E+04	50534	1.19E+05	107977	124133
phe__L_c	C14H24NSi	phe234(M0)	6.62E+06	8.34E+06	7.39E+06	5969801	5.29E+06	6731823
		phe235(M1)	1.43E+06	1.80E+06	1603585	1.30E+06	1.16E+06	1458485
		phe236(M2)	4.03E+05	5.57E+05	4.58E+05	3.69E+05	3.22E+05	4.23E+05
		phe237(M3)	5.59E+04	8.04E+04	6.43E+04	5.11E+04	4.56E+04	6.09E+04
		phe238(M4)	9.51E+03	1.81E+04	1.21E+04	9.66E+03	6308	9576
		phe239(M5)	2.94E+02	1.77E+03	2922	0	2.66E+03	2.16E+03
		phe240(M6)	0	5.96E+01	7.86E+02	4.43E+02	2.79E+02	0
		phe241(M7)	0	0	0	0	0	0
		phe242(M8)	3.15E+02	2.84E+03	1805	1.91E+03	4.87E+03	6.80E+03
		phe243(M9)	0	2.82E+03	2209	6.74E+02	0	3.17E+03
phe__L_c	C14H32O2NSi2	phe302(M0)	9.19E+06	1.18E+07	10237710	1.09E+07	9816716	12248285
		phe303(M1)	2.59E+06	3.38E+06	2945917	3414791	3.11E+06	3848736
		phe304(M2)	1.87E+06	2.56E+06	2.00E+06	3.73E+06	3.50E+06	4.43E+06
		phe305(M3)	329472	3.81E+05	318960	799888	738760	864848
		phe306(M4)	1.08E+05	1.38E+05	1.07E+05	278650	2.61E+05	3.22E+05
		phe307(M5)	9.54E+03	2969	392	4.56E+04	2.99E+04	2.39E+04
asp__L_m	C14H32O2N1Si2	asp302(M0)	9.19E+06	1.18E+07	10237314	10896409	9.81E+06	1.22E+07
		asp303(M1)	2.59E+06	3.38E+06	2.94E+06	3.41E+06	3.10E+06	3.84E+06
		asp304(M2)	1.87E+06	2.56E+06	2004888	3.74E+06	3.51E+06	4.43E+06
		asp305(M3)	329472	3.81E+05	313992	794188	734732	8.41E+05
		asp306(M4)	1.08E+05	1.38E+05	105439	2.78E+05	2.58E+05	3.14E+05
		asp307(M5)	9.54E+03	2969	0	4.47E+04	27987	2.05E+04
asp__L_m	C17H40O3N1Si3	asp390(M0)	2.43E+05	395364	265986	1.03E+06	949643	1183878
		asp391(M1)	1.04E+05	171158	114795	552416	5.40E+05	6.37E+05
		asp392(M2)	1.14E+05	1.77E+05	1.37E+05	467308	444785	5.52E+05
		asp393(M3)	2.91E+05	4.55E+05	3.41E+05	9.16E+05	8.66E+05	1.08E+06
		asp394(M4)	9.29E+04	1.47E+05	1.11E+05	286423	2.77E+05	3.55E+05
		asp395(M5)	4.20E+04	6.60E+04	4.83E+04	1.26E+05	120435	1.48E+05
		asp396(M6)	9092	14208	10707	26773	24127	32367
asp__L_m	C18H40O4N1Si3	asp418(M0)	4.41E+05	7.15E+05	4.74E+05	1838050	1690576	2.08E+06
		asp419(M1)	1.71E+05	2.80E+05	1.86E+05	8.48E+05	8.17E+05	9.80E+05
		asp420(M2)	151452	232385	1.68E+05	8.17E+05	7.90E+05	9.51E+05
		asp421(M3)	2.05E+05	310052	2.48E+05	645164	609763	743519
		asp422(M4)	4.57E+05	6.93E+05	5.20E+05	1408886	1344633	1.71E+06
		asp423(M5)	1.51E+05	2.34E+05	1.71E+05	455747	4.33E+05	5.55E+05
		asp424(M6)	64045	9.96E+04	7.48E+04	2.00E+05	189155	2.41E+05
		asp425(M7)	1.18E+04	21981	1.55E+04	4.27E+04	40521	53783
pro__L_c	C12H28O1N1Si2	pro258(M0)	7.65E+05	7.54E+05	5.05E+05	1.77E+06	433761	1.46E+06
		pro259(M1)	2.38E+05	2.42E+05	1.66E+05	889568	236406	7.59E+05
		pro260(M2)	4.58E+05	474862	3.20E+05	1664028	442937	1.46E+06
		pro261(M3)	2.11E+05	2.18E+05	139750	571380	1.45E+05	4.99E+05
		pro262(M4)	3.11E+06	3.16E+06	2.02E+06	5100440	1180192	4.34E+06
		pro263(M5)	6.48E+05	6.54E+05	4.27E+05	1.04E+06	2.49E+05	8.76E+05
		pro264(M6)	274855	2.78E+05	1.78E+05	4.37E+05	103197	3.74E+05
		pro265(M7)	3.86E+04	3.74E+04	2.74E+04	5.91E+04	15365	5.18E+04
		pro266(M8)	6.04E+03	6.35E+03	4.51E+03	12390	2.48E+03	9.64E+03
pro__L_c	C16H36O2N1Si2	pro330(M0)	2.66E+06	2.50E+06	1.70E+06	5926736	1400889	4820815
		pro331(M1)	7.88E+05	7.59E+05	4.96E+05	2611182	6.29E+05	2.14E+06
		pro332(M2)	7.07E+05	7.12E+05	440261	2.31E+06	544281	1.93E+06
		pro333(M3)	1.11E+06	1116061	6.77E+05	4.60E+06	1.09E+06	3886116
		pro334(M4)	7.31E+05	7.33E+05	457213	1750793	415576	1469957
		pro335(M5)	10622584	1.04E+07	6.80E+06	1.68E+07	4068969	1.45E+07
		pro336(M6)	2.29E+06	2.30E+06	1460010	3.71E+06	8.65E+05	3.15E+06
		pro337(M7)	1035897	1.02E+06	656221	1.65E+06	385982	1398555
		pro338(M8)	1.51E+05	1.49E+05	9.54E+04	236811	59549	199183
		pro339(M9)	3.09E+04	3.01E+04	2.19E+04	49032	13753	4.15E+04
		pro340(M10)	3031	2.08E+03	2.69E+03	5.77E+03	605	5036
		pro341(M11)	0	0	1.38E+03	0	0	0
		pro342(M12)	0	0	6.26E+02	0	0	2.51E+03
glu__L_m	C16H36O2N1Si2	glu330(M0)	1.55E+06	1946026	1.73E+06	8646824	8.36E+06	8801239
		glu331(M1)	8.73E+05	1.12E+06	9.42E+05	5.22E+06	5.15E+06	5.33E+06
		glu332(M2)	3459704	4.58E+06	3.83E+06	9336444	8.98E+06	9.64E+06
		glu333(M3)	1.75E+06	2.37E+06	1.97E+06	3.46E+06	3.28E+06	3.57E+06
		glu334(M4)	2.31E+07	3.11E+07	2.63E+07	26097358	2.36E+07	26987143
		glu335(M5)	5.90E+06	8.07E+06	6.81E+06	6.58E+06	5.95E+06	6.82E+06
		glu336(M6)	2.35E+06	3.24E+06	2.72E+06	2.63E+06	2.35E+06	2.72E+06
		glu337(M7)	3.85E+05	537207	4.43E+05	428101	3.96E+05	4.59E+05
		glu338(M8)	6.81E+04	92147	7.74E+04	7.57E+04	6.94E+04	8.41E+04
glu__L_m	C19H42O4N1Si3	glu432(M0)	1.97E+06	2.52E+06	2.21E+06	11094440	10531217	1.11E+07
		glu433(M1)	1.06E+06	1.37E+06	1151064	6579918	6303977	6.64E+06
		glu434(M2)	1.66E+06	2.18E+06	1.88E+06	5.88E+06	5688623	5985524
		glu435(M3)	3836501	5.14E+06	4.14E+06	1.05E+07	9928950	1.08E+07
		glu436(M4)	2.65E+06	3.70E+06	3043082	4.93E+06	4636045	5074336
		glu437(M5)	2.89E+07	3.88E+07	32421532	3.32E+07	30066891	3.44E+07
		glu438(M6)	9610945	1.32E+07	11081232	10991418	9906920	1.14E+07
		glu439(M7)	4.67E+06	6.41E+06	5.31E+06	5237831	4.71E+06	5420296
		glu440(M8)	997571	1.39E+06	1163719	1.13E+06	1018620	1.17E+06
gln__L_m	C19H43O3N2Si3	gln431(M0)	374040.5	5.17E+05	4.61E+04	591952.5	2.98E+05	9.18E+05
		gln432(M1)	1.45E+05	2.05E+05	15815	292668	1.49E+05	462997
		gln433(M2)	1.13E+05	1.41E+05	1.01E+04	243755	1.24E+05	381043
		gln434(M3)	1.09E+05	1.53E+05	9.22E+03	4.23E+05	2.12E+05	675857.5
		gln435(M4)	1010039	1468747	5.21E+04	788208.5	3.41E+05	1311998
		gln436(M5)	2.62E+07	3.59E+07	1.51E+06	18149590	7.94E+06	28454050
		gln437(M6)	8807567	12444880	4.79E+05	6.07E+06	2.56E+06	9777223
		gln438(M7)	4226711	6026771	226021.5	2877285	1223412	4705205
		gln439(M8)	912642.9	1.30E+06	4.80E+04	623078	2.65E+05	1.01E+06
ade_c	C13H24N5Si2	ade306(M0)	3922897	4571482	5.28E+06	3.57E+06	5.01E+06	6799515
		ade307(M1)	1168085	1351079	1.58E+06	1.07E+06	1.52E+06	2048755
		ade308(M2)	446279	5.15E+05	5.92E+05	4.22E+05	540137	7.79E+05
		ade309(M3)	97579	111922	1.23E+05	84571	1.08E+05	1.50E+05
		ade310(M4)	24564	2.88E+04	23173	3.04E+04	3.29E+04	5.22E+04
		ade311(M5)	53137	3.16E+04	17959	1.14E+04	10504	21236
		ade312(M6)	1.48E+04	6796	5.90E+03	2.21E+03	4.35E+02	5629
cit_m	C20H39O6Si3	cit459(M0)	1.81E+04	18561	2.20E+04	1079993	1036327	1.14E+06
		cit460(M1)	1.02E+04	1.00E+04	1.13E+04	5.67E+05	5.55E+05	601266
		cit461(M2)	1.34E+04	1.58E+04	1.56E+04	5.83E+05	5.79E+05	6.29E+05
		cit462(M3)	1.60E+04	23082	2.12E+04	4.59E+05	4.50E+05	485201
		cit463(M4)	3.22E+04	46681	3.73E+04	9.38E+05	8.96E+05	1.01E+06
		cit464(M5)	4.87E+04	8.07E+04	6.79E+04	497184	4.85E+05	535822
		cit465(M6)	1.98E+04	32781	2.62E+04	2.22E+05	2.16E+05	2.39E+05
		cit466(M7)	7322	1.45E+04	1.14E+04	69446	6.38E+04	7.42E+04
		cit467(M8)	1.84E+03	3.55E+03	2.39E+03	1.83E+04	1.70E+04	1.89E+04
		cit468(M9)	9.23E+02	1.19E+03	8.62E+02	3494	3.56E+03	3602
cit_m	C26H55O7Si4	cit591(M0)	7.43E+03	7.96E+03	9448	4.25E+05	3.99E+05	4.44E+05
		cit592(M1)	4440	5084	5342	265621	258222	282892
		cit593(M2)	5228	6203	6346	272656	263501	2.84E+05
		cit594(M3)	7.08E+03	9727	8896	2.11E+05	2.09E+05	224610
		cit595(M4)	14372	19707	16065	386736	374510	4.27E+05
		cit596(M5)	20102	31316	28701	239692	231347	261219
		cit597(M6)	10110	16258	14245	118951	113101	130958
		cit598(M7)	4707	8213	6659	42762	43401	48017
		cit599(M8)	1.57E+03	2205	2139	12297	13549	14030
		cit600(M9)	948	1507	185	3644	3292	3986
