# Supplementary material for: Escher-Trace: a web application for pathway-based visualization of stable isotope tracing data
Source: BMC Bioinformatics. 2020 Jul 10;21:297. doi: 10.1186/s12859-020-03632-0 (PMC7350651; doi:10.1186/s12859-020-03632-0)
Supplement: Supplementary file 2 — Additional file 2. Escher-Trace Corrected Example Data File.csv This file contains the same data set as Additional file 1, however the data has been pre-corrected for natural isotope abundance. This file is also available in the Escher-Trace documentation (https://escher-trace.readthedocs.io/) where a walkthrough of how the file needs to be constructed and uploaded to Escher-Trace can be found. [file 12859_2020_3632_MOESM2_ESM.csv]

Metabolite	Fragment	Huh7_Hypoxia_R_1	Huh7_Hypoxia_R_2	Huh7_Hypoxia_R_3	Huh7_Normoxia_R_1	Huh7_Normoxia_R_2	Huh7_Normoxia_R_3
pyr_c	Abundance	2316028	1987728	1608778	1870643	2015937	2182646
	pyr174(M0)	9.77E-01	9.72E-01	9.67E-01	9.62E-01	9.70E-01	9.51E-01
	pyr175(M1)	5.92E-03	8.83E-03	8.33E-03	9.70E-03	5.04E-03	1.32E-02
	pyr176(M2)	4.68E-03	6.37E-03	6.71E-03	6.00E-03	3.81E-03	7.84E-03
	pyr177(M3)	1.07E-02	1.09E-02	1.49E-02	2.13E-02	2.15E-02	2.56E-02
	pyr178(M4)	1.81E-03	2.18E-03	2.65E-03	1.09E-03	1.02E-03	2.26E-03
	pyr179(M5)	-4.48E-04	-6.56E-04	-3.28E-04	-3.91E-04	-9.96E-04	-2.24E-04
	pyr180(M6)	2.98E-06	-6.67E-05	4.04E-04	-5.95E-05	-1.56E-05	-3.54E-05
lac__L_c	Abundance	45490059	60844537	49882128	30172169	27491022	29225797
	lac233(M0)	9.73E-01	9.68E-01	9.71E-01	9.69E-01	9.70E-01	9.72E-01
	lac234(M1)	1.41E-02	1.72E-02	1.54E-02	1.39E-02	1.27E-02	1.22E-02
	lac235(M2)	1.34E-02	1.56E-02	1.47E-02	1.73E-02	1.78E-02	1.63E-02
	lac236(M3)	-8.25E-04	-1.13E-03	-1.06E-03	-7.87E-04	-5.94E-04	-5.96E-04
	lac237(M4)	8.73E-05	-1.04E-04	-1.10E-04	7.25E-05	5.59E-05	2.64E-05
	lac238(M5)	6.75E-05	1.07E-04	1.31E-04	2.15E-04	1.01E-04	5.91E-05
	lac239(M6)	-2.58E-05	-1.47E-05	-1.76E-06	-3.30E-05	-2.45E-05	-4.17E-05
lac__L_c	Abundance	69638880	90804399	75459448	46321292	42369682	44926330
	lac261(M0)	9.54E-01	9.47E-01	9.51E-01	9.57E-01	9.59E-01	9.59E-01
	lac262(M1)	2.91E-02	3.47E-02	3.12E-02	2.25E-02	1.94E-02	2.11E-02
	lac263(M2)	1.16E-02	1.37E-02	1.34E-02	8.96E-03	8.97E-03	8.27E-03
	lac264(M3)	4.81E-03	4.69E-03	4.27E-03	1.19E-02	1.29E-02	1.17E-02
	lac265(M4)	2.38E-05	-6.69E-05	-3.03E-05	-1.90E-04	-1.25E-04	-1.11E-05
	lac266(M5)	1.29E-04	1.34E-04	1.12E-04	7.29E-05	1.08E-04	7.25E-05
	lac267(M6)	5.61E-05	6.54E-05	1.52E-05	2.21E-04	1.25E-06	3.67E-05
	lac268(M7)	-8.71E-06	-1.10E-05	-1.31E-05	-1.27E-06	8.57E-06	-9.17E-06
ala__L_c	Abundance	15824512	22203137	18037807	17394921	15229483	17387555
	ala232(M0)	9.77E-01	9.73E-01	9.76E-01	9.56E-01	9.56E-01	9.57E-01
	ala233(M1)	9.08E-03	1.14E-02	8.98E-03	1.57E-02	1.56E-02	1.40E-02
	ala234(M2)	1.47E-02	1.64E-02	1.55E-02	2.84E-02	2.86E-02	2.88E-02
	ala235(M3)	-5.18E-04	-3.99E-04	-5.10E-04	-5.70E-04	-4.72E-04	-5.64E-04
	ala236(M4)	5.98E-05	-1.12E-04	3.04E-05	1.56E-04	3.01E-06	8.88E-05
	ala237(M5)	3.93E-05	4.60E-05	2.30E-05	-1.49E-05	9.32E-05	1.16E-04
	ala238(M6)	-4.43E-05	1.83E-04	1.96E-04	5.80E-05	7.72E-04	1.80E-04
ala__L_c	Abundance	15390650	21184452	17506906	16725786	14725202	16856394
	ala260(M0)	9.82E-01	9.77E-01	9.79E-01	9.60E-01	9.61E-01	9.59E-01
	ala261(M1)	2.87E-03	7.41E-03	4.78E-03	9.23E-03	6.33E-03	8.76E-03
	ala262(M2)	6.65E-03	7.38E-03	7.32E-03	7.66E-03	8.54E-03	8.26E-03
	ala263(M3)	8.79E-03	8.51E-03	8.50E-03	2.32E-02	2.43E-02	2.36E-02
	ala264(M4)	5.18E-05	9.62E-05	-9.77E-05	-8.49E-05	-1.56E-04	1.07E-04
	ala265(M5)	-1.69E-04	1.08E-06	5.95E-05	-7.93E-05	5.42E-05	-6.72E-05
	ala266(M6)	5.63E-05	4.21E-05	4.35E-05	9.27E-05	4.39E-05	2.90E-05
	ala267(M7)	-1.59E-05	-2.75E-05	-3.05E-05	-2.79E-05	-3.99E-05	-5.04E-05
gly_c	Abundance	24335072	36142342	27450973	31001124	27935658	32237382
	gly218(M0)	9.89E-01	9.80E-01	9.86E-01	9.83E-01	9.86E-01	9.83E-01
	gly219(M1)	8.94E-03	1.64E-02	1.11E-02	1.45E-02	1.12E-02	1.35E-02
	gly220(M2)	3.04E-03	5.08E-03	3.46E-03	3.42E-03	3.99E-03	4.60E-03
	gly221(M3)	-5.80E-04	-1.19E-03	-8.02E-04	-8.43E-04	-1.01E-03	-9.29E-04
	gly222(M4)	-9.76E-05	-1.70E-04	-1.18E-04	-1.46E-04	-1.52E-04	-1.69E-04
	gly223(M5)	1.11E-04	3.56E-05	5.13E-05	4.85E-05	3.08E-05	2.35E-05
gly_c	Abundance	22345452	32838863	25143349	28201910	25440979	29455232
	gly246(M0)	9.90E-01	9.84E-01	9.88E-01	9.87E-01	9.87E-01	9.84E-01
	gly247(M1)	8.01E-03	1.31E-02	9.77E-03	1.05E-02	1.04E-02	1.28E-02
	gly248(M2)	2.44E-03	3.95E-03	2.85E-03	3.96E-03	3.39E-03	3.97E-03
	gly249(M3)	-7.63E-04	-1.09E-03	-8.27E-04	-9.58E-04	-7.85E-04	-7.84E-04
	gly250(M4)	6.74E-05	-2.55E-05	-1.37E-06	-7.87E-05	2.27E-05	-4.22E-05
	gly251(M5)	4.82E-05	1.03E-04	7.12E-05	2.56E-05	5.66E-05	1.80E-05
	gly252(M6)	-2.74E-05	-2.93E-05	-2.70E-06	1.69E-05	1.11E-05	-3.25E-06
val__L_c	Abundance	10442089	14093221	12381744	10355409	8770406	11072880
	val260(M0)	9.80E-01	9.76E-01	9.78E-01	9.80E-01	9.82E-01	9.80E-01
	val261(M1)	1.96E-02	2.15E-02	2.04E-02	1.90E-02	1.61E-02	1.89E-02
	val262(M2)	7.70E-07	1.70E-03	1.26E-03	5.49E-04	1.88E-05	1.38E-04
	val263(M3)	-2.66E-04	-2.84E-04	-4.61E-04	-8.15E-04	-1.05E-04	7.64E-06
	val264(M4)	3.40E-04	6.24E-06	1.06E-04	1.19E-04	2.50E-04	8.15E-05
	val265(M5)	3.52E-04	6.56E-04	9.46E-04	7.95E-04	8.87E-04	1.05E-03
	val266(M6)	4.94E-05	-2.65E-05	8.19E-05	1.39E-04	2.15E-04	1.85E-04
	val267(M7)	3.09E-05	1.07E-04	5.05E-05	8.41E-05	1.73E-04	4.05E-05
	val268(M8)	7.95E-05	2.39E-05	1.49E-05	3.43E-05	6.50E-05	6.60E-05
val__L_c	Abundance	9135917	12128277	10760177	8993247	7627393	9660856
	val288(M0)	9.95E-01	9.93E-01	9.93E-01	9.91E-01	9.91E-01	9.91E-01
	val289(M1)	2.64E-03	2.54E-03	5.92E-04	2.99E-03	3.20E-03	1.99E-03
	val290(M2)	-3.09E-04	-1.45E-04	9.97E-04	2.22E-04	-6.18E-04	-2.41E-04
	val291(M3)	-5.97E-05	-8.70E-05	6.75E-05	8.20E-05	-2.36E-04	2.39E-04
	val292(M4)	1.71E-04	7.66E-05	2.61E-05	1.30E-05	2.03E-04	-1.13E-04
	val293(M5)	3.05E-03	4.47E-03	5.56E-03	5.84E-03	6.44E-03	6.96E-03
	val294(M6)	7.04E-05	1.05E-04	4.87E-05	2.61E-04	5.75E-05	8.34E-05
	val295(M7)	-7.28E-05	-1.33E-04	-2.96E-04	-2.08E-04	-3.96E-04	-2.71E-04
	val296(M8)	-2.75E-05	-1.08E-05	-9.73E-06	-3.24E-05	4.79E-06	-7.02E-07
nor	Abundance	20008013	32714277	22502098	30715532	25162707	32377181
	nor260(M0)	9.69E-01	9.68E-01	9.69E-01	9.71E-01	9.74E-01	9.68E-01
	nor261(M1)	1.51E-02	2.06E-02	1.54E-02	1.89E-02	1.63E-02	1.99E-02
	nor262(M2)	1.52E-03	3.21E-03	1.47E-03	2.40E-03	1.97E-03	2.76E-03
	nor263(M3)	1.20E-02	7.12E-03	1.13E-02	6.65E-03	6.57E-03	7.54E-03
	nor264(M4)	6.07E-04	2.48E-04	7.34E-04	3.11E-04	3.39E-04	3.70E-04
	nor265(M5)	1.12E-03	7.13E-04	1.23E-03	7.09E-04	7.59E-04	7.70E-04
	nor266(M6)	1.06E-04	2.53E-05	1.92E-04	-1.13E-05	1.11E-04	8.78E-05
	nor267(M7)	2.11E-04	1.54E-04	4.48E-04	1.34E-04	3.43E-04	1.57E-04
	nor268(M8)	-6.57E-06	1.47E-06	3.38E-05	8.18E-05	-6.53E-05	-4.01E-07
nor	Abundance	16249308	26281517	17838822	24187708	19812170	25303892
	nor288(M0)	9.94E-01	9.87E-01	9.90E-01	9.90E-01	9.91E-01	9.88E-01
	nor289(M1)	4.28E-03	1.01E-02	6.70E-03	7.62E-03	6.32E-03	9.31E-03
	nor290(M2)	9.79E-04	2.20E-03	9.56E-04	1.52E-03	1.69E-03	1.74E-03
	nor291(M3)	-3.48E-04	-6.72E-04	-4.67E-04	-4.42E-04	-6.31E-04	-3.82E-04
	nor292(M4)	1.87E-05	-1.57E-05	-1.34E-05	-7.63E-05	-4.60E-05	-1.94E-05
	nor293(M5)	1.07E-03	9.63E-04	3.30E-03	9.78E-04	1.21E-03	1.07E-03
	nor294(M6)	3.08E-07	-1.43E-05	5.99E-05	-1.26E-05	6.34E-05	1.21E-05
leu__L_c	Abundance	10467591	13851750	12265338	9333952	7849937	10350079
	leu274(M0)	9.95E-01	9.91E-01	9.94E-01	9.95E-01	9.97E-01	9.94E-01
	leu275(M1)	4.78E-03	8.62E-03	4.96E-03	4.86E-03	2.14E-03	5.55E-03
	leu276(M2)	-1.45E-04	2.20E-04	1.28E-03	-5.46E-04	-5.45E-05	-1.73E-04
	leu277(M3)	7.10E-05	-2.17E-04	-3.71E-04	1.71E-04	5.40E-04	-2.18E-04
	leu278(M4)	-7.48E-05	-4.24E-05	-2.18E-04	-1.57E-04	-2.65E-04	1.27E-04
	leu279(M5)	3.73E-04	3.36E-04	3.37E-04	2.66E-04	1.78E-04	4.10E-04
	leu280(M6)	2.99E-05	9.26E-05	1.83E-04	1.30E-04	3.95E-05	3.19E-05
	leu281(M7)	-3.71E-05	-4.55E-05	-6.02E-05	-4.58E-05	-2.13E-05	-4.24E-05
	leu282(M8)	2.09E-05	-3.15E-06	1.45E-06	1.28E-04	1.75E-05	7.19E-05
ile__L_c	Abundance	27907626	35786703	32750687	25713689	22252960	28489481
	ile200(M0)	9.84E-01	9.78E-01	9.81E-01	9.85E-01	9.89E-01	9.83E-01
	ile201(M1)	1.17E-02	1.65E-02	1.41E-02	1.04E-02	7.12E-03	1.16E-02
	ile202(M2)	3.50E-03	4.59E-03	4.13E-03	3.76E-03	3.06E-03	4.12E-03
	ile203(M3)	7.41E-04	4.10E-04	5.06E-04	6.49E-04	7.67E-04	5.76E-04
	ile204(M4)	1.13E-04	7.88E-05	1.03E-04	1.04E-04	4.28E-05	9.53E-05
	ile205(M5)	2.78E-04	2.22E-04	5.72E-04	2.86E-04	4.85E-04	2.86E-04
	ile206(M6)	6.36E-05	8.17E-05	3.26E-05	6.09E-06	1.67E-05	1.95E-05
	ile207(M7)	-1.83E-05	-1.81E-05	-2.62E-05	-1.22E-05	-2.09E-05	-1.36E-05
	ile208(M8)	-1.25E-06	-1.81E-06	-3.25E-08	2.66E-07	2.53E-07	-8.74E-08
ile__L_c	Abundance	9775771	13020489	11683396	9136414	7683687	10027383
	ile274(M0)	9.84E-01	9.83E-01	9.85E-01	9.85E-01	9.89E-01	9.84E-01
	ile275(M1)	1.58E-02	1.56E-02	1.38E-02	1.55E-02	1.18E-02	1.58E-02
	ile276(M2)	-7.96E-04	1.18E-05	3.15E-04	-7.01E-04	-1.69E-03	1.20E-04
	ile277(M3)	8.98E-04	7.70E-04	7.70E-04	1.59E-04	6.17E-04	1.24E-04
	ile278(M4)	4.45E-05	-1.12E-04	-8.87E-05	7.53E-05	2.03E-04	-1.17E-05
	ile279(M5)	2.52E-04	3.25E-04	6.19E-04	3.58E-04	5.14E-04	2.42E-04
	ile280(M6)	4.02E-05	-3.29E-05	2.63E-05	-1.03E-06	-1.04E-04	3.39E-05
	ile281(M7)	-3.20E-05	-2.27E-05	-5.86E-05	-3.21E-05	-2.83E-05	-2.80E-05
	ile282(M8)	-7.00E-07	3.19E-06	1.42E-06	1.63E-06	7.38E-06	6.54E-05
succ_m	Abundance	397659	1541722	1409873	1653385	1657806	2588478
	suc289(M0)	2.08E-01	9.14E-02	1.09E-01	2.55E-01	2.51E-01	2.60E-01
	suc290(M1)	-1.03E-02	1.74E-02	1.83E-02	6.32E-02	6.57E-02	5.90E-02
	suc291(M2)	1.12E-01	1.06E-01	9.59E-02	1.65E-01	1.72E-01	1.59E-01
	suc292(M3)	3.42E-02	2.97E-02	2.80E-02	2.00E-02	1.96E-02	1.78E-02
	suc293(M4)	6.68E-01	7.62E-01	7.56E-01	5.03E-01	4.98E-01	5.09E-01
	suc294(M5)	-4.10E-03	-1.19E-03	-2.38E-03	-3.35E-04	-3.87E-03	-2.92E-03
	suc295(M6)	-5.65E-03	-8.96E-04	-2.50E-03	-1.62E-03	7.34E-04	4.20E-04
	suc296(M7)	-1.13E-03	-3.23E-03	-1.59E-03	-3.88E-03	-1.44E-03	-1.51E-03
fum_m	Abundance	1939626	2973290	1578654	10756255	9486050	12955922
	fum287(M0)	2.13E-01	2.03E-01	2.11E-01	4.45E-01	4.42E-01	4.42E-01
	fum288(M1)	2.78E-02	2.23E-02	2.66E-02	5.53E-02	6.04E-02	5.75E-02
	fum289(M2)	8.55E-02	8.50E-02	8.48E-02	1.10E-01	1.13E-01	1.09E-01
	fum290(M3)	2.11E-01	2.13E-01	2.31E-01	9.81E-02	9.45E-02	9.34E-02
	fum291(M4)	4.58E-01	4.72E-01	4.44E-01	2.91E-01	2.88E-01	2.97E-01
	fum292(M5)	1.91E-03	7.85E-04	-2.46E-03	1.20E-03	6.94E-04	1.14E-03
	fum293(M6)	4.52E-03	5.16E-03	6.62E-03	1.01E-03	1.77E-03	1.33E-03
	fum294(M7)	-6.89E-04	-6.16E-05	-4.88E-04	1.09E-05	-1.02E-04	-1.07E-04
ser__L_c	Abundance	9119778	14886875	9545469	10328199	8214568	10756616
	ser288(M0)	9.96E-01	9.92E-01	9.94E-01	9.87E-01	9.88E-01	9.93E-01
	ser289(M1)	2.69E-03	5.89E-03	2.76E-03	4.61E-03	3.92E-03	2.21E-03
	ser290(M2)	4.76E-04	2.30E-03	3.01E-03	2.84E-03	2.96E-03	1.79E-03
	ser291(M3)	5.62E-04	-2.54E-04	-5.22E-05	6.04E-03	4.28E-03	3.25E-03
	ser292(M4)	3.57E-04	1.43E-04	2.65E-04	-1.11E-04	5.12E-04	1.45E-04
	ser293(M5)	1.13E-04	7.89E-05	4.39E-05	1.16E-04	2.09E-04	4.21E-05
ser__L_c	Abundance	4825832	7990719	5144591	5543197	4408840	5768078
	ser302(M0)	9.97E-01	9.96E-01	9.94E-01	9.76E-01	9.74E-01	9.81E-01
	ser303(M1)	-1.02E-03	9.50E-04	-1.36E-04	1.12E-03	1.78E-03	1.79E-03
	ser304(M2)	2.11E-03	2.79E-03	3.66E-03	1.52E-02	1.52E-02	1.01E-02
	ser305(M3)	-4.22E-04	-5.51E-04	6.39E-04	3.04E-04	2.06E-03	1.75E-03
	ser306(M4)	8.83E-04	9.14E-04	7.85E-04	4.96E-03	4.54E-03	3.01E-03
	ser307(M5)	1.60E-03	-4.81E-04	1.43E-03	4.38E-03	3.43E-03	3.05E-03
ser__L_c	Abundance	7680789	12588374	7999627	8584133	6819278	8930087
	ser362(M0)	9.99E-01	9.94E-01	9.99E-01	9.97E-01	9.96E-01	9.95E-01
	ser363(M1)	-9.83E-04	3.22E-03	7.74E-04	8.65E-04	1.57E-03	2.52E-03
	ser364(M2)	-1.02E-03	2.12E-04	-1.46E-03	-1.10E-03	-1.35E-03	7.77E-04
	ser365(M3)	5.79E-04	2.98E-04	-2.75E-04	1.44E-04	-2.34E-04	-6.80E-04
	ser366(M4)	-1.38E-04	-2.33E-04	2.30E-04	4.27E-04	4.69E-04	-5.63E-05
	ser367(M5)	2.47E-03	2.34E-03	2.11E-03	2.50E-03	3.08E-03	2.31E-03
	ser368(M6)	5.23E-04	2.62E-04	3.38E-04	2.68E-04	5.29E-04	2.39E-04
ser__L_c	Abundance	8062368	13005470	8465759	9002857	7156046	9410219
	ser390(M0)	1.00E+00	9.95E-01	1.00E+00	9.99E-01	9.95E-01	9.96E-01
	ser391(M1)	6.06E-04	4.96E-03	-3.54E-04	1.64E-03	5.22E-03	3.85E-03
	ser392(M2)	-9.10E-04	4.13E-04	-1.14E-03	-3.91E-04	-3.93E-04	-1.29E-04
	ser393(M3)	5.11E-04	-4.45E-04	1.78E-04	2.09E-05	-1.75E-05	9.43E-05
	ser394(M4)	2.57E-04	1.69E-05	3.30E-04	2.06E-04	3.02E-05	-2.26E-04
	ser395(M5)	-7.28E-05	1.38E-04	4.70E-05	6.08E-05	7.33E-05	1.76E-04
	ser396(M6)	-2.80E-05	9.61E-06	9.13E-05	-6.11E-05	-5.84E-05	-3.26E-06
akg_m	Abundance	2615042	2889574	1957451	6683473	6074629	5454187
	akg346(M0)	5.48E-02	5.52E-02	4.73E-02	1.87E-01	1.95E-01	1.86E-01
	akg347(M1)	1.65E-02	3.17E-03	8.96E-03	4.44E-02	4.67E-02	3.97E-02
	akg348(M2)	3.01E-02	2.96E-02	3.09E-02	5.24E-02	5.47E-02	5.12E-02
	akg349(M3)	8.26E-02	8.22E-02	7.82E-02	1.41E-01	1.48E-01	1.46E-01
	akg350(M4)	3.36E-02	3.39E-02	3.47E-02	2.07E-02	1.96E-02	2.02E-02
	akg351(M5)	7.86E-01	7.99E-01	7.98E-01	5.54E-01	5.38E-01	5.57E-01
	akg352(M6)	-3.76E-03	-3.40E-03	1.07E-04	4.07E-06	-1.69E-03	-1.82E-04
	akg353(M7)	8.32E-04	2.38E-03	3.42E-03	1.59E-03	1.66E-03	5.08E-04
	akg354(M8)	9.92E-04	-2.93E-04	3.81E-04	2.99E-04	-3.07E-05	3.17E-04
mal__L_m	Abundance	3152668	5126339	4070090	16211398	14634509	16707272
	mal419(M0)	1.52E-01	1.38E-01	1.45E-01	4.29E-01	4.26E-01	4.22E-01
	mal420(M1)	2.33E-02	2.35E-02	2.33E-02	5.14E-02	5.47E-02	5.44E-02
	mal421(M2)	9.52E-02	9.24E-02	9.33E-02	1.16E-01	1.22E-01	1.16E-01
	mal422(M3)	2.00E-01	2.00E-01	2.25E-01	1.01E-01	9.64E-02	9.58E-02
	mal423(M4)	5.38E-01	5.52E-01	5.20E-01	3.05E-01	3.03E-01	3.15E-01
	mal424(M5)	-2.51E-03	-1.04E-03	-1.52E-03	-1.37E-03	-5.70E-04	-2.11E-03
	mal425(M6)	-1.74E-03	-9.76E-04	-1.35E-03	-3.18E-04	-1.71E-04	3.12E-04
	mal426(M7)	-2.48E-04	1.34E-04	-2.09E-05	1.06E-04	1.31E-04	-8.09E-05
phe__L_c	Abundance	8524384	10806988	9540214	7699811	6829457	8695936
	phe234(M0)	9.88E-01	9.82E-01	9.86E-01	9.86E-01	9.85E-01	9.85E-01
	phe235(M1)	5.20E-03	4.85E-03	5.36E-03	5.72E-03	7.48E-03	5.16E-03
	phe236(M2)	5.91E-03	1.16E-02	6.83E-03	6.76E-03	5.52E-03	7.77E-03
	phe237(M3)	4.46E-04	5.17E-04	5.02E-04	3.63E-04	5.69E-04	6.69E-04
	phe238(M4)	5.38E-04	9.38E-04	6.69E-04	6.79E-04	2.90E-04	3.93E-04
	phe239(M5)	-1.20E-04	-6.41E-05	1.78E-04	-1.86E-04	3.43E-04	1.42E-04
	phe240(M6)	-1.00E-05	-3.21E-05	3.56E-05	6.26E-05	-2.27E-05	-4.58E-05
	phe241(M7)	4.11E-06	3.09E-06	-1.59E-05	-4.13E-06	-1.30E-05	-1.46E-06
	phe242(M8)	4.33E-05	3.08E-04	2.20E-04	2.88E-04	8.32E-04	9.13E-04
	phe243(M9)	-5.42E-06	2.63E-04	2.41E-04	6.57E-05	-1.01E-04	3.08E-04
phe__L_c	Abundance	14100981	18268687	15614877	19163656	17455901	21741139
	phe302(M0)	9.05E-01	8.97E-01	9.10E-01	7.89E-01	7.80E-01	7.82E-01
	phe303(M1)	1.60E-02	1.99E-02	2.12E-02	3.84E-02	4.04E-02	3.87E-02
	phe304(M2)	8.48E-02	9.50E-02	7.77E-02	1.75E-01	1.84E-01	1.89E-01
	phe305(M3)	-5.95E-03	-1.20E-02	-8.79E-03	-3.18E-03	-4.54E-03	-8.94E-03
	phe306(M4)	6.11E-04	8.37E-04	7.75E-04	4.84E-04	4.99E-04	8.80E-04
	phe307(M5)	-2.95E-04	-6.23E-04	-8.34E-04	3.36E-04	-5.56E-04	-1.10E-03
asp__L_m	Abundance	14100981	18268687	15606502	19161724	17445306	21683963
	asp302(M0)	9.05E-01	8.97E-01	9.10E-01	7.89E-01	7.81E-01	7.84E-01
	asp303(M1)	1.60E-02	1.99E-02	2.11E-02	3.81E-02	4.00E-02	3.80E-02
	asp304(M2)	8.48E-02	9.50E-02	7.78E-02	1.76E-01	1.85E-01	1.89E-01
	asp305(M3)	-5.95E-03	-1.20E-02	-9.23E-03	-3.75E-03	-4.94E-03	-1.04E-02
	asp306(M4)	6.11E-04	8.37E-04	7.22E-04	4.64E-04	3.48E-04	7.50E-04
	asp307(M5)	-2.95E-04	-6.23E-04	-8.16E-04	3.15E-04	-6.36E-04	-1.15E-03
asp__L_m	Abundance	895711	1425324	1029104	3408386	3222138	3983779
	asp390(M0)	4.24E-01	4.33E-01	4.03E-01	4.73E-01	4.60E-01	4.64E-01
	asp391(M1)	3.19E-02	3.57E-02	3.27E-02	8.67E-02	9.95E-02	8.64E-02
	asp392(M2)	1.16E-01	1.09E-01	1.28E-01	1.05E-01	1.04E-01	1.09E-01
	asp393(M3)	4.32E-01	4.25E-01	4.39E-01	3.41E-01	3.40E-01	3.42E-01
	asp394(M4)	-2.69E-03	-7.43E-04	-3.88E-04	-4.35E-03	-1.22E-03	2.49E-03
	asp395(M5)	1.24E-03	8.92E-04	-9.08E-04	4.22E-04	1.24E-04	-1.69E-03
	asp396(M6)	2.27E-04	3.45E-05	5.57E-04	2.15E-04	-6.61E-04	1.73E-04
asp__L_m	Abundance	1653174	2585167	1857397	6255597	5915224	7319875
	asp418(M0)	4.22E-01	4.37E-01	4.03E-01	4.65E-01	4.52E-01	4.50E-01
	asp419(M1)	1.15E-02	1.34E-02	1.26E-02	4.62E-02	5.47E-02	4.88E-02
	asp420(M2)	6.81E-02	6.22E-02	6.94E-02	1.09E-01	1.13E-01	1.10E-01
	asp421(M3)	1.49E-01	1.44E-01	1.63E-01	9.56E-02	9.34E-02	9.33E-02
	asp422(M4)	3.56E-01	3.45E-01	3.56E-01	2.87E-01	2.90E-01	3.01E-01
	asp423(M5)	-4.64E-04	1.99E-03	-1.97E-03	-5.74E-04	-8.02E-04	-1.20E-04
	asp424(M6)	-1.84E-03	-1.11E-03	2.85E-04	-5.03E-05	-4.19E-04	-7.63E-04
	asp425(M7)	-1.67E-03	1.20E-04	-4.40E-04	-7.70E-05	1.14E-05	4.02E-04
pro__L_c	Abundance	5749548	5822715	3786647	11547338	2809000	9824288
	pro258(M0)	1.80E-01	1.75E-01	1.80E-01	2.08E-01	2.09E-01	2.01E-01
	pro259(M1)	1.23E-02	1.39E-02	1.56E-02	5.36E-02	6.28E-02	5.54E-02
	pro260(M2)	8.59E-02	8.86E-02	9.15E-02	1.59E-01	1.75E-01	1.65E-01
	pro261(M3)	2.58E-02	2.60E-02	2.45E-02	2.24E-02	2.11E-02	2.27E-02
	pro262(M4)	6.88E-01	6.89E-01	6.78E-01	5.53E-01	5.23E-01	5.52E-01
	pro263(M5)	6.81E-03	5.82E-03	8.61E-03	3.47E-03	7.25E-03	2.24E-03
	pro264(M6)	1.35E-03	1.30E-03	7.48E-04	5.46E-04	8.30E-04	1.02E-03
	pro265(M7)	2.29E-04	-5.48E-05	9.45E-04	7.88E-05	4.74E-04	2.99E-04
	pro266(M8)	-1.77E-04	-6.99E-05	-7.00E-05	2.21E-04	-8.68E-05	4.63E-05
pro__L_c	Abundance	20134391	19743940	12804666	39700224	9475858	33488264
	pro330(M0)	1.88E-01	1.80E-01	1.88E-01	2.12E-01	2.10E-01	2.04E-01
	pro331(M1)	1.75E-03	2.93E-03	1.09E-03	3.22E-02	3.37E-02	3.16E-02
	pro332(M2)	2.83E-02	3.01E-02	2.75E-02	4.95E-02	4.83E-02	4.96E-02
	pro333(M3)	6.46E-02	6.60E-02	6.17E-02	1.39E-01	1.38E-01	1.39E-01
	pro334(M4)	2.96E-02	3.02E-02	2.96E-02	1.88E-02	1.88E-02	1.85E-02
	pro335(M5)	6.95E-01	6.95E-01	7.00E-01	5.51E-01	5.58E-01	5.61E-01
	pro336(M6)	-1.20E-02	-8.71E-03	-1.30E-02	-6.38E-03	-1.09E-02	-7.83E-03
	pro337(M7)	5.19E-03	4.61E-03	4.70E-03	4.34E-03	3.51E-03	3.95E-03
	pro338(M8)	-8.38E-05	-2.08E-04	-3.79E-05	-3.94E-04	4.98E-04	-3.42E-04
	pro339(M9)	1.31E-06	1.90E-05	2.67E-04	2.89E-05	2.46E-04	5.30E-05
	pro340(M10)	-2.44E-06	-5.30E-05	2.69E-05	4.45E-05	-1.58E-04	4.75E-05
	pro341(M11)	-2.00E-05	-1.07E-05	8.90E-05	-2.38E-05	-1.39E-05	-2.60E-05
	pro342(M12)	2.09E-06	4.82E-06	3.99E-05	-5.63E-07	1.06E-05	9.28E-05
glu__L_m	Abundance	39470731	53101983	44852905	62473370	58174137	64409965
	glu330(M0)	5.58E-02	5.20E-02	5.47E-02	1.96E-01	2.04E-01	1.94E-01
	glu331(M1)	1.52E-02	1.49E-02	1.40E-02	6.16E-02	6.64E-02	6.11E-02
	glu332(M2)	1.12E-01	1.10E-01	1.09E-01	1.70E-01	1.74E-01	1.71E-01
	glu333(M3)	2.90E-02	3.00E-02	2.93E-02	2.14E-02	2.10E-02	2.14E-02
	glu334(M4)	7.77E-01	7.78E-01	7.79E-01	5.43E-01	5.28E-01	5.45E-01
	glu335(M5)	9.18E-03	1.26E-02	1.20E-02	5.63E-03	5.35E-03	5.95E-03
	glu336(M6)	2.39E-03	3.39E-03	3.00E-03	2.11E-03	1.40E-03	2.03E-03
	glu337(M7)	-3.61E-04	-4.23E-04	-6.06E-04	-2.64E-04	8.54E-05	5.55E-05
	glu338(M8)	-3.21E-05	-1.46E-04	-8.03E-05	-4.44E-05	-3.35E-05	1.08E-05
glu__L_m	Abundance	55336208	74780984	62398675	89530393	82790712	91978812
	glu432(M0)	5.68E-02	5.40E-02	5.67E-02	1.98E-01	2.03E-01	1.94E-01
	glu433(M1)	9.31E-03	9.09E-03	8.32E-03	4.33E-02	4.56E-02	4.30E-02
	glu434(M2)	3.41E-02	3.33E-02	3.46E-02	5.38E-02	5.68E-02	5.37E-02
	glu435(M3)	9.16E-02	9.12E-02	8.70E-02	1.48E-01	1.50E-01	1.48E-01
	glu436(M4)	3.61E-02	3.90E-02	3.90E-02	2.25E-02	2.24E-02	2.26E-02
	glu437(M5)	7.63E-01	7.58E-01	7.59E-01	5.28E-01	5.16E-01	5.33E-01
	glu438(M6)	1.15E-02	1.74E-02	1.83E-02	8.81E-03	7.79E-03	9.03E-03
	glu439(M7)	4.31E-03	5.18E-03	3.71E-03	2.18E-03	1.86E-03	2.06E-03
	glu440(M8)	-1.58E-03	-1.80E-03	-1.39E-03	-9.53E-04	-7.17E-04	-8.12E-04
gln__L_m	Abundance	41907259	58188880	2392692	30058723	13115666	47695157
	gln431(M0)	1.43E-02	1.42E-02	3.08E-02	3.15E-02	3.64E-02	3.08E-02
	gln432(M1)	1.69E-04	2.93E-04	-9.79E-04	3.71E-03	4.49E-03	3.93E-03
	gln433(M2)	1.76E-03	1.30E-03	1.80E-03	6.06E-03	7.12E-03	5.91E-03
	gln434(M3)	2.82E-03	3.00E-03	4.25E-03	1.78E-02	2.04E-02	1.80E-02
	gln435(M4)	3.56E-02	3.73E-02	3.14E-02	3.28E-02	3.13E-02	3.47E-02
	gln436(M5)	9.36E-01	9.24E-01	9.44E-01	9.02E-01	9.04E-01	8.90E-01
	gln437(M6)	1.26E-02	2.18E-02	-3.93E-03	1.09E-02	8.82E-04	1.90E-02
	gln438(M7)	4.06E-03	7.07E-03	-1.34E-03	2.06E-03	1.23E-03	5.63E-03
	gln439(M8)	-1.48E-03	-2.59E-03	-1.81E-04	-1.08E-03	-1.55E-04	-2.34E-03
ade_c	Abundance	5727329	6616422	7617202	5193720	7216270	9856680
	ade306(M0)	9.48E-01	9.57E-01	9.60E-01	9.51E-01	9.60E-01	9.55E-01
	ade307(M1)	2.98E-02	2.80E-02	3.11E-02	3.30E-02	3.55E-02	3.34E-02
	ade308(M2)	6.19E-03	5.69E-03	4.49E-03	9.60E-03	-5.83E-04	6.19E-03
	ade309(M3)	3.16E-03	3.16E-03	2.03E-03	9.77E-04	1.32E-03	2.77E-04
	ade310(M4)	1.53E-03	1.67E-03	2.49E-04	3.73E-03	2.81E-03	3.46E-03
	ade311(M5)	1.11E-02	5.21E-03	2.47E-03	1.52E-03	8.49E-04	1.63E-03
	ade312(M6)	8.09E-04	2.13E-05	4.07E-04	-1.47E-04	-3.84E-04	6.02E-05
cit_m	Abundance	168502	246822	216074	4435703	4300915	4735056
	cit459(M0)	1.74E-01	1.22E-01	1.65E-01	3.94E-01	3.90E-01	3.88E-01
	cit460(M1)	3.19E-02	1.92E-02	2.17E-02	5.66E-02	6.02E-02	5.75E-02
	cit461(M2)	8.34E-02	7.31E-02	7.75E-02	1.18E-01	1.23E-01	1.21E-01
	cit462(M3)	1.06E-01	1.12E-01	1.15E-01	9.32E-02	9.30E-02	9.08E-02
	cit463(M4)	2.42E-01	2.40E-01	2.12E-01	2.69E-01	2.64E-01	2.73E-01
	cit464(M5)	3.41E-01	3.99E-01	3.88E-01	6.10E-02	6.36E-02	6.16E-02
	cit465(M6)	2.45E-02	2.93E-02	1.94E-02	7.95E-03	8.22E-03	8.03E-03
	cit466(M7)	-6.14E-03	6.24E-03	3.10E-03	5.17E-04	-9.88E-04	2.78E-04
	cit467(M8)	2.19E-05	-1.25E-03	-3.08E-03	4.95E-05	1.42E-04	-1.68E-04
	cit468(M9)	4.84E-03	1.75E-03	1.97E-03	-1.38E-04	9.89E-05	-9.18E-05
cit_m	Abundance	75994	108180	98026	1978011	1908237	2120372
	cit591(M0)	1.84E-01	1.38E-01	1.81E-01	4.04E-01	3.93E-01	3.94E-01
	cit592(M1)	1.79E-02	1.91E-02	1.19E-02	5.05E-02	5.79E-02	5.40E-02
	cit593(M2)	7.01E-02	6.03E-02	6.62E-02	1.24E-01	1.24E-01	1.18E-01
	cit594(M3)	1.17E-01	1.19E-01	1.16E-01	8.95E-02	9.38E-02	9.10E-02
	cit595(M4)	2.63E-01	2.53E-01	2.20E-01	2.66E-01	2.65E-01	2.77E-01
	cit596(M5)	3.17E-01	3.67E-01	3.88E-01	6.13E-02	6.07E-02	6.00E-02
	cit597(M6)	2.13E-02	3.25E-02	2.25E-02	5.05E-03	3.69E-03	5.87E-03
	cit598(M7)	2.48E-03	1.11E-02	-1.09E-03	-5.33E-04	2.13E-03	4.27E-04
	cit599(M8)	1.88E-03	-8.08E-03	1.06E-03	-4.99E-04	2.68E-04	-5.37E-04
	cit600(M9)	1.09E-02	1.38E-02	-7.29E-03	6.24E-04	-3.88E-04	4.10E-04
